# Supplementary material for: Transcriptome-based identification of key actin-binding proteins associated with high metastatic potential in breast cancer
Source: Front Mol Biosci. 2024 Aug 30;11:1440276. doi: 10.3389/fmolb.2024.1440276 (PMC11392851; doi:10.3389/fmolb.2024.1440276)
Supplement: Supplementary file 2 [file Table3.XLSX]

## Sheet: Genes in relation to metastasis
Probe_Id	GeneSymbol	EntrezId	GeneName	HR	HRlower	HRupper	Beta	StandardError	P	FDR
200021_at	CFL1	1072	cofilin 1	8.42	3.2462	21.8398	2.13061	0.486297	1.17979e-05	0.00403489
205347_s_at	TMSB15A	11013	thymosin beta 15A	1.35041	1.17045	1.55803	0.300407	0.0729682	3.83909e-05	0.00656484
204882_at	ARHGAP25	9938	Rho GTPase activating protein 25	0.703294	0.580084	0.852675	-0.35198	0.0982686	0.000341213	0.0388983
214957_at	ACTL8	81569	actin like 8	1.36034	1.14265	1.61951	0.307734	0.0889746	0.000542845	0.0464132
209950_s_at	VILL	50853	villin like	0.715339	0.586378	0.872661	-0.334999	0.101426	0.000956903	0.0654522
202205_at	VASP	7408	vasodilator stimulated phosphoprotein	2.45787	1.42846	4.22913	0.899296	0.276893	0.00116297	0.0662893
202254_at	SIPA1L1	26037	signal induced proliferation associated 1 like 1	0.68823	0.546079	0.867384	-0.373633	0.118043	0.00154958	0.0757081
214051_at	TMSB15B	286527	thymosin beta 15B	1.47686	1.15346	1.89094	0.389922	0.1261	0.00198708	0.0849477
203872_at	ACTA1	58	actin alpha 1, skeletal muscle	1.28069	1.08915	1.50592	0.247401	0.0826568	0.00276147	0.104936
220379_at	FSCN3	29999	fascin actin-bundling protein 3	1.83592	1.22471	2.75218	0.607547	0.206558	0.00326853	0.109237
203474_at	IQGAP2	10788	IQ motif containing GTPase activating protein 2	0.676468	0.520307	0.879497	-0.390871	0.133913	0.00351348	0.109237
221676_s_at	CORO1C	23603	coronin 1C	1.71139	1.17497	2.49271	0.537306	0.191874	0.00510539	0.132194
205155_s_at	SPTBN2	6712	spectrin beta, non-erythrocytic 2	1.32415	1.08699	1.61306	0.280772	0.100697	0.00529863	0.132194
221173_at	USH1C	10083	USH1 protein network component harmonin	1.40186	1.10492	1.77862	0.337803	0.121448	0.00541146	0.132194
213039_at	ARHGEF18	23370	Rho/Rac guanine nucleotide exchange factor 18	0.416213	0.222966	0.776949	-0.876559	0.318464	0.00591503	0.134863
212516_at	ARAP1	116985	ArfGAP with RhoGAP domain, ankyrin repeat and PH domain 1	0.427476	0.230005	0.794485	-0.849858	0.316229	0.00719935	0.135776
213834_at	IQSEC3	440073	IQ motif and Sec7 domain ArfGEF 3	0.716874	0.562176	0.914142	-0.332855	0.124025	0.00727981	0.135776
222199_s_at	BIN3	55909	bridging integrator 3	0.442062	0.242862	0.804648	-0.816306	0.305595	0.00755805	0.135776
204992_s_at	PFN2	5217	profilin 2	1.57835	1.12724	2.20998	0.456379	0.171741	0.00787557	0.135776
209901_x_at	AIF1	199	allograft inflammatory factor 1	0.798526	0.676311	0.942826	-0.224988	0.0847539	0.00794012	0.135776
201579_at	FAT1	2195	FAT atypical cadherin 1	1.57048	1.11707	2.20793	0.45138	0.173816	0.00940761	0.15321
222077_s_at	RACGAP1	29127	Rac GTPase activating protein 1	1.42459	1.08395	1.87229	0.353885	0.139429	0.0111457	0.169241
219509_at	MYOZ1	58529	myozenin 1	1.6053	1.11266	2.31606	0.473309	0.187023	0.0113817	0.169241
220424_at	NPHS2	7827	NPHS2 stomatin family member, podocin	1.25132	1.05054	1.49048	0.224202	0.089233	0.0119862	0.170804
206868_at	STARD8	9754	StAR related lipid transfer domain containing 8	0.440438	0.230691	0.84089	-0.819985	0.32995	0.0129486	0.177137
219919_s_at	SSH3	54961	slingshot protein phosphatase 3	0.797387	0.662924	0.959123	-0.226415	0.094226	0.0162658	0.209966
208609_s_at	TNXB	7148	tenascin XB	0.834272	0.718941	0.968104	-0.181196	0.0759097	0.0169866	0.209966
208258_s_at	GAS2L1	10634	growth arrest specific 2 like 1	1.2669	1.0412	1.54153	0.236576	0.100105	0.0181135	0.209966
209789_at	CORO2B	10391	coronin 2B	0.788205	0.64695	0.960301	-0.237997	0.100762	0.0181775	0.209966
204789_at	FMNL1	752	formin like 1	0.746393	0.583517	0.954732	-0.292503	0.125604	0.0198707	0.209966
221725_at	WASF2	10163	WASP family member 2	0.590783	0.379298	0.920186	-0.526306	0.226089	0.0199191	0.209966
213446_s_at	IQGAP1	8826	IQ motif containing GTPase activating protein 1	1.44573	1.05929	1.97315	0.368615	0.158685	0.0201828	0.209966
218972_at	TTC17	55761	tetratricopeptide repeat domain 17	1.66304	1.08059	2.55942	0.508645	0.219972	0.0207606	0.209966
206937_at	SPTA1	6708	spectrin alpha, erythrocytic 1	1.58318	1.07215	2.33778	0.459432	0.198866	0.0208738	0.209966
217223_s_at	BCR	613	BCR activator of RhoGEF and GTPase	1.60087	1.06978	2.39561	0.470546	0.205662	0.0221399	0.216338
200601_at	ACTN4	81	actinin alpha 4	1.73917	1.07272	2.81966	0.553406	0.246541	0.0247888	0.232149
207113_s_at	TNF	7124	tumor necrosis factor	0.761788	0.600375	0.966596	-0.272088	0.121488	0.0251156	0.232149
217025_s_at	DBN1	1627	drebrin 1	1.44968	1.04588	2.00937	0.371342	0.166575	0.0257957	0.232162
222065_s_at	FLII	2314	FLII actin remodeling protein	0.660332	0.457142	0.953836	-0.415013	0.187631	0.0269761	0.236337
204511_at	FARP2	9855	FERM, ARH/RhoGEF and pleckstrin domain protein 2	0.625167	0.411569	0.949618	-0.469736	0.21329	0.0276418	0.236337
209441_at	RHOBTB2	23221	Rho related BTB domain containing 2	0.779684	0.621335	0.978389	-0.248866	0.115828	0.0316671	0.26415
220512_at	DLC1	10395	DLC1 Rho GTPase activating protein	0.788065	0.629822	0.986067	-0.238175	0.114361	0.0372828	0.287855
217892_s_at	LIMA1	51474	LIM domain and actin binding 1	0.634026	0.412456	0.974623	-0.455665	0.219371	0.0377888	0.287855
204819_at	FGD1	2245	FYVE, RhoGEF and PH domain containing 1	1.49508	1.02185	2.18749	0.402183	0.194173	0.0383346	0.287855
205486_at	TESK2	10420	testis associated actin remodelling kinase 2	0.606774	0.377892	0.974285	-0.499599	0.24161	0.0386599	0.287855
218644_at	PLEK2	26499	pleckstrin 2	1.2899	1.01271	1.64296	0.254568	0.123438	0.0391777	0.287855
220966_x_at	ARPC5L	81873	actin related protein 2/3 complex subunit 5 like	1.59052	1.02242	2.47426	0.464058	0.225454	0.039559	0.287855
210978_s_at	TAGLN2	8407	transgelin 2	1.36454	1.01351	1.83714	0.310815	0.151736	0.0405206	0.288709
200644_at	MARCKSL1	65108	MARCKS like 1	1.62196	1.00922	2.60674	0.483638	0.242076	0.0457305	0.31918
214365_at	TPM3	7170	tropomyosin 3	1.30765	1.00097	1.70831	0.268235	0.136364	0.0491776	0.336375
202252_at	RAB13	5872	RAB13, member RAS oncogene family	0.603862	0.362383	1.00625	-0.50441	0.260537	0.0528625	0.35449
217849_s_at	CDC42BPB	9578	CDC42 binding protein kinase beta	0.739702	0.542597	1.00841	-0.301508	0.158106	0.0565199	0.371727
209521_s_at	AMOT	154796	angiomotin	1.44314	0.984361	2.11574	0.36682	0.195199	0.0602152	0.384811
217585_at	NEBL	10529	nebulette	0.81851	0.663924	1.00909	-0.20027	0.106797	0.0607596	0.384811
205141_at	ANG	283	angiogenin	0.781679	0.601819	1.01529	-0.246311	0.133415	0.0648622	0.398162
215955_x_at	ARHGAP26	23092	Rho GTPase activating protein 26	0.834249	0.687786	1.0119	-0.181224	0.0984985	0.0657884	0.398162
202664_at	WIPF1	7456	WAS/WASL interacting protein family member 1	0.733681	0.527147	1.02113	-0.309681	0.168673	0.0663604	0.398162
213746_s_at	FLNA	2316	filamin A	1.32566	0.978734	1.79555	0.281907	0.1548	0.068591	0.398324
200801_x_at	ACTB	60	actin beta	3.67687	0.90051	15.013	1.30206	0.717796	0.0696823	0.398324
206323_x_at	OPHN1	4983	oligophrenin 1	1.30664	0.978503	1.74481	0.267458	0.147549	0.0698814	0.398324
205810_s_at	WASL	8976	WASP like actin nucleation promoting factor	1.16159	0.98672	1.36746	0.149792	0.0832468	0.0719603	0.399366
207390_s_at	SMTN	6525	smoothelin	1.38914	0.970175	1.98902	0.328683	0.183147	0.0727109	0.399366
217838_s_at	EVL	51466	Enah/Vasp-like	0.803636	0.632147	1.02165	-0.218608	0.122464	0.074247	0.399366
205693_at	TNNT3	7140	troponin T3, fast skeletal type	0.818831	0.65724	1.02015	-0.199878	0.11216	0.0747352	0.399366
220800_s_at	TMOD3	29766	tropomodulin 3	1.30612	0.970301	1.75818	0.267064	0.151642	0.0782133	0.409893
201651_s_at	PACSIN2	11252	protein kinase C and casein kinase substrate in neurons 2	1.48108	0.953355	2.30094	0.392774	0.22477	0.0805602	0.409893
210933_s_at	FSCN1	6624	fascin actin-bundling protein 1	1.22724	0.974753	1.54512	0.204766	0.117521	0.0814423	0.409893
215879_at	ITGB1	3688	integrin subunit beta 1	0.866814	0.738053	1.01804	-0.14293	0.0820471	0.0814992	0.409893
215139_at	ARHGEF10	9639	Rho guanine nucleotide exchange factor 10	0.852682	0.710811	1.02287	-0.159369	0.0928483	0.0860803	0.417459
200996_at	ACTR3	10096	actin related protein 3	1.71864	0.923397	3.19874	0.541531	0.316958	0.0875391	0.417459
204951_at	RHOH	399	ras homolog family member H	0.820141	0.652612	1.03068	-0.198279	0.116581	0.088983	0.417459
212651_at	RHOBTB1	9886	Rho related BTB domain containing 1	0.73043	0.508406	1.04941	-0.314122	0.184877	0.089304	0.417459
201668_x_at	MARCKS	4082	myristoylated alanine rich protein kinase C substrate	1.14392	0.979507	1.33594	0.134465	0.0791704	0.089428	0.417459
203311_s_at	ARF6	382	ADP ribosylation factor 6	1.26413	0.963582	1.65842	0.234383	0.138513	0.0906195	0.417459
205603_s_at	DIAPH2	1730	diaphanous related formin 2	0.699762	0.462215	1.05939	-0.357015	0.211591	0.0915479	0.417459
214656_x_at	MYO1C	4641	myosin IC	0.599982	0.329754	1.09166	-0.510855	0.30539	0.0943677	0.424654
207606_s_at	ARHGAP12	94134	Rho GTPase activating protein 12	0.660368	0.403997	1.07943	-0.414958	0.250714	0.0979031	0.434842
201431_s_at	DPYSL3	1809	dihydropyrimidinase like 3	0.803157	0.616447	1.04642	-0.219205	0.134992	0.10441	0.44652
210874_s_at	NAA80	24142	N-alpha-acetyltransferase 80, NatH catalytic subunit	0.852956	0.703939	1.03352	-0.159048	0.0979688	0.104492	0.44652
217634_at	SVIL	6840	supervillin	1.18889	0.96466	1.46523	0.173018	0.106633	0.104686	0.44652
205132_at	ACTC1	70	actin alpha cardiac muscle 1	1.39876	0.930047	2.10369	0.335585	0.208221	0.107032	0.44652
219516_at	TRPV4	59341	transient receptor potential cation channel subfamily V member 4	1.28302	0.947546	1.73726	0.249215	0.154643	0.10706	0.44652
218966_at	MYO5C	55930	myosin VC	0.765689	0.552424	1.06128	-0.26698	0.166564	0.108964	0.448984
220120_s_at	EPB41L4A	64097	erythrocyte membrane protein band 4.1 like 4A	1.15911	0.965931	1.39093	0.147656	0.0930212	0.112437	0.45029
202609_at	EPS8	2059	epidermal growth factor receptor pathway substrate 8	0.750252	0.525885	1.07035	-0.287346	0.181293	0.11297	0.45029
212962_at	SYDE1	85360	synapse defective Rho GTPase homolog 1	0.860455	0.714423	1.03634	-0.150294	0.0948925	0.113231	0.45029
201021_s_at	DSTN	11034	destrin, actin depolymerizing factor	1.57423	0.890179	2.78393	0.453766	0.290872	0.118755	0.461401
212480_at	SPECC1L	23384	sperm antigen with calponin homology and coiled-coil domains 1 like	0.655146	0.3847	1.11572	-0.422897	0.271635	0.119504	0.461401
217820_s_at	ENAH	55740	ENAH actin regulator	1.35	0.923877	1.97265	0.300101	0.193512	0.120947	0.461401
213160_at	DOCK2	1794	dedicator of cytokinesis 2	0.822223	0.641822	1.05333	-0.195743	0.126381	0.121421	0.461401
205400_at	WAS	7454	WASP actin nucleation promoting factor	0.843457	0.679196	1.04744	-0.170246	0.110512	0.123432	0.463887
210056_at	RND1	27289	Rho family GTPase 1	0.842941	0.677433	1.04889	-0.170858	0.111526	0.125522	0.46571
210276_s_at	TRIOBP	11078	TRIO and F-actin binding protein	0.720284	0.472157	1.09881	-0.32811	0.215481	0.127837	0.46571
200634_at	PFN1	5216	profilin 1	1.52172	0.88621	2.61294	0.419838	0.275842	0.128002	0.46571
216253_s_at	PARVB	29780	parvin beta	0.800024	0.597815	1.07063	-0.223114	0.148656	0.133387	0.477968
200950_at	ARPC1A	10552	actin related protein 2/3 complex subunit 1A	1.49898	0.882318	2.54664	0.404786	0.270407	0.134406	0.477968
214230_at	CDC42	998	cell division cycle 42	1.22346	0.938154	1.59554	0.201685	0.135475	0.136559	0.477968
217913_at	VPS4A	27183	vacuolar protein sorting 4 homolog A	1.59402	0.862244	2.94683	0.466257	0.313513	0.136962	0.477968
203002_at	AMOTL2	51421	angiomotin like 2	1.37738	0.899168	2.10993	0.320186	0.217591	0.141156	0.48763
219756_s_at	POF1B	79983	POF1B actin binding protein	0.887872	0.757151	1.04116	-0.118928	0.0812591	0.143313	0.489768
207704_s_at	GAS7	8522	growth arrest specific 7	0.839389	0.663155	1.06246	-0.175082	0.120239	0.145362	0.489768
207419_s_at	RAC2	5880	Rac family small GTPase 2	0.887333	0.755244	1.04253	-0.119535	0.0822363	0.146071	0.489768
203906_at	IQSEC1	9922	IQ motif and Sec7 domain ArfGEF 1	0.703525	0.433956	1.14055	-0.351652	0.246515	0.153725	0.510428
219573_at	CARMIL1	55604	capping protein regulator and myosin 1 linker 1	1.50693	0.853723	2.65992	0.410073	0.289914	0.157226	0.512002
206167_s_at	ARHGAP6	395	Rho GTPase activating protein 6	0.825757	0.631689	1.07945	-0.191454	0.136688	0.161314	0.512002
204513_s_at	ELMO1	9844	engulfment and cell motility 1	0.776945	0.545133	1.10733	-0.252386	0.180789	0.162706	0.512002
211926_s_at	MYH9	4627	myosin heavy chain 9	1.29986	0.899391	1.87864	0.262257	0.187909	0.162817	0.512002
219701_at	TMOD2	29767	tropomodulin 2	1.13545	0.949816	1.35736	0.127027	0.0910804	0.163116	0.512002
203756_at	ARHGEF17	9828	Rho guanine nucleotide exchange factor 17	0.766926	0.52781	1.11437	-0.265365	0.190643	0.163938	0.512002
211983_x_at	ACTG1	71	actin gamma 1	2.03518	0.744859	5.56071	0.710583	0.512837	0.165872	0.512002
216085_at	OBSCN	84033	obscurin, cytoskeletal calmodulin and titin-interacting RhoGEF	1.17143	0.935591	1.46672	0.158226	0.114698	0.167739	0.512002
212771_at	FAM171A1	221061	family with sequence similarity 171 member A1	1.2405	0.91326	1.685	0.215514	0.156252	0.167812	0.512002
201985_at	WASHC5	9897	WASH complex subunit 5	0.725292	0.458845	1.14646	-0.32118	0.233607	0.16917	0.512002
217623_at	MYLK3	91807	myosin light chain kinase 3	1.14008	0.944211	1.37659	0.1311	0.0961785	0.172853	0.517105
210859_x_at	CLN3	1201	CLN3 lysosomal/endosomal transmembrane protein, battenin	0.768551	0.525629	1.12374	-0.263248	0.193835	0.174431	0.517105
210507_s_at	AVIL	10677	advillin	0.85873	0.688951	1.07035	-0.1523	0.112392	0.175392	0.517105
215389_s_at	TNNT2	7139	troponin T2, cardiac type	0.885572	0.741303	1.05792	-0.121522	0.0907282	0.18044	0.526588
207876_s_at	FLNC	2318	filamin C	0.779359	0.539395	1.12608	-0.249284	0.187771	0.184311	0.526588
209621_s_at	PDLIM3	27295	PDZ and LIM domain 3	1.19948	0.91698	1.56902	0.18189	0.137022	0.184361	0.526588
216971_s_at	PLEC	5339	plectin	1.15771	0.932057	1.43799	0.146443	0.110616	0.185542	0.526588
221088_s_at	PPP1R9A	55607	protein phosphatase 1 regulatory subunit 9A	1.25181	0.89719	1.7466	0.224591	0.169941	0.186308	0.526588
214487_s_at	RAP2A	5911	RAP2A, member of RAS oncogene family	1.21677	0.906418	1.63339	0.196202	0.150236	0.191566	0.537013
213633_at	SH3BP1	23616	SH3 domain binding protein 1	1.15141	0.93052	1.42475	0.140991	0.108677	0.194514	0.540135
205367_at	SH2B2	10603	SH2B adaptor protein 2	1.28411	0.879109	1.87571	0.25007	0.193328	0.195839	0.540135
220997_s_at	DIAPH3	81624	diaphanous related formin 3	1.11834	0.943288	1.32587	0.111844	0.0868527	0.197835	0.540873
215074_at	MYO1B	4430	myosin IB	0.892959	0.751202	1.06147	-0.113215	0.0881983	0.199269	0.540873
214449_s_at	RHOQ	23433	ras homolog family member Q	1.23998	0.891583	1.72453	0.215098	0.168296	0.201217	0.54186
206275_s_at	MICAL2	9645	microtubule associated monooxygenase, calponin and LIM domain containing 2	1.20129	0.901099	1.60149	0.183398	0.146706	0.211261	0.564463
220067_at	SPTBN5	51332	spectrin beta, non-erythrocytic 5	0.758953	0.486776	1.18331	-0.275816	0.226604	0.223538	0.581952
202149_at	NEDD9	4739	neural precursor cell expressed, developmentally down-regulated 9	0.840078	0.633826	1.11345	-0.174261	0.143737	0.225377	0.581952
203072_at	MYO1E	4643	myosin IE	1.43491	0.799942	2.57391	0.361105	0.298129	0.225803	0.581952
204743_at	TAGLN3	29114	transgelin 3	1.35342	0.828991	2.20962	0.302638	0.250099	0.22625	0.581952
200727_s_at	ACTR2	10097	actin related protein 2	1.27265	0.858871	1.88577	0.2411	0.200635	0.229484	0.581952
203953_s_at	CLDN3	1365	claudin 3	1.1147	0.932626	1.33232	0.108585	0.0909895	0.23272	0.581952
212338_at	MYO1D	4642	myosin ID	1.2357	0.872475	1.75015	0.211641	0.177586	0.233354	0.581952
201850_at	CAPG	822	capping actin protein, gelsolin like	1.23607	0.870647	1.75488	0.21194	0.178808	0.235904	0.581952
213103_at	STARD13	90627	StAR related lipid transfer domain containing 13	0.819936	0.588429	1.14252	-0.198529	0.169273	0.240863	0.581952
207030_s_at	CSRP2	1466	cysteine and glycine rich protein 2	1.13783	0.915109	1.41475	0.129121	0.111141	0.245327	0.581952
219045_at	RHOF	54509	ras homolog family member F, filopodia associated	0.781358	0.514752	1.18605	-0.246722	0.212937	0.246593	0.581952
214174_s_at	PDLIM4	8572	PDZ and LIM domain 4	0.881805	0.712601	1.09119	-0.125785	0.108701	0.247204	0.581952
211160_x_at	ACTN1	87	actinin alpha 1	1.25717	0.852937	1.85297	0.228861	0.197927	0.247564	0.581952
206124_s_at	LLGL1	3996	LLGL scribble cell polarity complex component 1	0.870114	0.687047	1.10196	-0.139131	0.120524	0.24834	0.581952
218087_s_at	SORBS1	10580	sorbin and SH3 domain containing 1	0.895677	0.742726	1.08013	-0.110176	0.0955388	0.248827	0.581952
205506_at	VIL1	7429	villin 1	0.896796	0.744915	1.07964	-0.108927	0.0946743	0.249919	0.581952
222131_x_at	RHOT2	89941	ras homolog family member T2	1.29518	0.831947	2.01635	0.258652	0.22584	0.25209	0.581952
214014_at	CDC42EP2	10435	CDC42 effector protein 2	0.872284	0.689404	1.10368	-0.13664	0.120047	0.255028	0.581952
217660_at	MYH14	79784	myosin heavy chain 14	0.883622	0.713716	1.09398	-0.123726	0.108953	0.256129	0.581952
214726_x_at	ADD1	118	adducin 1	1.2702	0.839955	1.92082	0.239171	0.211013	0.257029	0.581952
221870_at	EHD2	30846	EH domain containing 2	0.911036	0.775288	1.07055	-0.0931727	0.0823221	0.257716	0.581952
205190_at	PLS1	5357	plastin 1	1.16595	0.892245	1.52362	0.153536	0.136508	0.260699	0.581952
208736_at	ARPC3	10094	actin related protein 2/3 complex subunit 3	0.686607	0.356441	1.3226	-0.375993	0.334493	0.260984	0.581952
201215_at	PLS3	5358	plastin 3	1.2298	0.857045	1.76467	0.20685	0.184246	0.261572	0.581952
200966_x_at	ALDOA	226	aldolase, fructose-bisphosphate A	1.28611	0.828877	1.99556	0.25162	0.224139	0.261603	0.581952
205826_at	MYOM2	9172	myomesin 2	0.90829	0.767751	1.07455	-0.0961917	0.0857658	0.262049	0.581952
208641_s_at	RAC1	5879	Rac family small GTPase 1	0.723243	0.408034	1.28195	-0.32401	0.292044	0.267234	0.5845
216060_s_at	DAAM1	23002	dishevelled associated activator of morphogenesis 1	0.805039	0.548519	1.18152	-0.216864	0.195753	0.267928	0.5845
207542_s_at	AQP1	358	aquaporin 1 (Colton blood group)	0.88839	0.720444	1.09549	-0.118344	0.106912	0.268323	0.5845
211178_s_at	PSTPIP1	9051	proline-serine-threonine phosphatase interacting protein 1	0.836285	0.601145	1.1634	-0.178786	0.168439	0.288495	0.621839
206769_at	TMSB4Y	9087	thymosin beta 4 Y-linked	0.904119	0.749881	1.09008	-0.100794	0.0954337	0.290893	0.621839
206116_s_at	TPM1	7168	tropomyosin 1	1.17437	0.870016	1.58519	0.160731	0.153051	0.293637	0.621839
200625_s_at	CAP1	10487	cyclase associated actin cytoskeleton regulatory protein 1	0.693041	0.348853	1.37682	-0.366666	0.350231	0.295134	0.621839
203766_s_at	LMOD1	25802	leiomodin 1	0.929098	0.809492	1.06638	-0.0735408	0.0703114	0.295593	0.621839
201911_s_at	FARP1	10160	FERM, ARH/RhoGEF and pleckstrin domain protein 1	1.18974	0.857637	1.65044	0.173733	0.166996	0.298182	0.621839
208613_s_at	FLNB	2317	filamin B	1.13854	0.891377	1.45425	0.12975	0.124869	0.298761	0.621839
214475_x_at	CAPN3	825	calpain 3	0.922273	0.791416	1.07477	-0.0809142	0.0780715	0.30001	0.621839
221802_s_at	SHTN1	57698	shootin 1	0.847699	0.615165	1.16813	-0.16523	0.163593	0.312491	0.642278
219165_at	PDLIM2	64236	PDZ and LIM domain 2	0.814205	0.545885	1.21441	-0.205543	0.203985	0.313627	0.642278
219235_s_at	PHACTR4	65979	phosphatase and actin regulator 4	0.724902	0.386553	1.35941	-0.321718	0.320806	0.315936	0.643155
220160_s_at	KPTN	11133	kaptin, actin binding protein	0.834628	0.583054	1.19475	-0.180769	0.183016	0.32329	0.654231
208491_s_at	PGM5	5239	phosphoglucomutase 5	0.851849	0.613791	1.18224	-0.160345	0.167225	0.337629	0.674913
212099_at	RHOB	388	ras homolog family member B	0.849157	0.607574	1.1868	-0.163511	0.170805	0.338418	0.674913
220363_s_at	ELMO2	63916	engulfment and cell motility 2	1.10886	0.896423	1.37164	0.103331	0.108509	0.340954	0.674913
214266_s_at	PDLIM7	9260	PDZ and LIM domain 7	1.12895	0.879159	1.44972	0.12129	0.127594	0.341811	0.674913
218980_at	FHOD3	80206	formin homology 2 domain containing 3	0.926492	0.791137	1.085	-0.0763504	0.0805797	0.343377	0.674913
206672_at	AQP2	359	aquaporin 2	1.22219	0.804045	1.85778	0.200642	0.213648	0.347666	0.677014
221753_at	SSH1	54434	slingshot protein phosphatase 1	1.15486	0.854729	1.56039	0.143982	0.15355	0.348405	0.677014
214819_at	IQSEC2	23096	IQ motif and Sec7 domain ArfGEF 2	0.888901	0.692778	1.14055	-0.117769	0.127184	0.35446	0.684889
212715_s_at	MICAL3	57553	microtubule associated monooxygenase, calponin and LIM domain containing 3	1.13141	0.869303	1.47255	0.123466	0.134456	0.358482	0.688768
218376_s_at	MICAL1	64780	microtubule associated monooxygenase, calponin and LIM domain containing 1	0.820852	0.534035	1.26171	-0.197413	0.219331	0.368084	0.700652
218628_at	WASHC3	51019	WASH complex subunit 3	0.803436	0.498495	1.29491	-0.218858	0.243526	0.368811	0.700652
203175_at	RHOG	391	ras homolog family member G	0.737678	0.378871	1.43629	-0.304248	0.339961	0.370813	0.700652
208374_s_at	CAPZA1	829	capping actin protein of muscle Z-line subunit alpha 1	0.740693	0.382632	1.43382	-0.300169	0.337003	0.373089	0.70108
215291_at	MRTFA	57591	myocardin related transcription factor A	0.902018	0.714199	1.13923	-0.103121	0.119121	0.386663	0.718903
218832_x_at	ARRB1	408	arrestin beta 1	0.929219	0.786106	1.09839	-0.073411	0.0853344	0.389638	0.718903
217890_s_at	PARVA	55742	parvin alpha	0.89429	0.692826	1.15434	-0.111726	0.130232	0.39095	0.718903
208690_s_at	PDLIM1	9124	PDZ and LIM domain 1	0.866319	0.624145	1.20246	-0.143503	0.167284	0.390982	0.718903
206103_at	RAC3	5881	Rac family small GTPase 3	1.09995	0.883028	1.37016	0.0952654	0.112075	0.395318	0.721501
209742_s_at	MYL2	4633	myosin light chain 2	1.12761	0.854196	1.48855	0.120104	0.141685	0.396615	0.721501
221889_at	KCTD13	253980	potassium channel tetramerization domain containing 13	0.881368	0.656761	1.18279	-0.12628	0.150082	0.400122	0.721711
202957_at	HCLS1	3059	hematopoietic cell-specific Lyn substrate 1	0.878324	0.648894	1.18887	-0.129739	0.154465	0.400951	0.721711
215010_s_at	BRSK2	9024	BR serine/threonine kinase 2	1.08031	0.900041	1.2967	0.0772521	0.093148	0.406908	0.725164
216024_at	DNM2	1785	dynamin 2	1.13584	0.839638	1.53653	0.12737	0.154163	0.408689	0.725164
211476_at	MYOZ2	51778	myozenin 2	1.07032	0.910797	1.25777	0.0679535	0.0823429	0.40923	0.725164
220093_at	ANTXR1	84168	ANTXR cell adhesion molecule 1	0.931901	0.786828	1.10372	-0.0705284	0.0863368	0.413986	0.72616
204357_s_at	LIMK1	3984	LIM domain kinase 1	1.08221	0.895321	1.30811	0.0790064	0.0967258	0.414038	0.72616
213946_s_at	OBSL1	23363	obscurin like cytoskeletal adaptor 1	1.09024	0.884819	1.34335	0.0863961	0.106516	0.417304	0.728152
217457_s_at	RAP1GDS1	5910	Rap1 GTPase-GDP dissociation stimulator 1	0.880358	0.644082	1.20331	-0.127427	0.159443	0.424174	0.736383
212465_at	SETD3	84193	SET domain containing 3, actin histidine methyltransferase	0.761327	0.385287	1.50438	-0.272692	0.347494	0.432606	0.747228
208195_at	TTN	7273	titin	0.863422	0.59599	1.25086	-0.146851	0.189126	0.437469	0.750983
215097_at	CAPZB	832	capping actin protein of muscle Z-line subunit beta	0.915829	0.732235	1.14546	-0.0879257	0.114149	0.441138	0.750983
213514_s_at	DIAPH1	1729	diaphanous related formin 1	0.884137	0.645932	1.21019	-0.123144	0.160165	0.44198	0.750983
206029_at	ANKRD1	27063	ankyrin repeat domain 1	1.07368	0.895152	1.28781	0.0710897	0.0927832	0.443563	0.750983
222219_s_at	TLE6	79816	TLE family member 6, subcortical maternal complex member	0.87729	0.622087	1.23719	-0.130918	0.17539	0.455402	0.765897
202009_at	TWF2	11344	twinfilin actin binding protein 2	1.26358	0.678533	2.35308	0.23395	0.317237	0.460842	0.765897
215336_at	AKAP11	11215	A-kinase anchoring protein 11	0.85669	0.56704	1.2943	-0.154679	0.210537	0.46253	0.765897
214782_at	CTTN	2017	cortactin	1.05923	0.908349	1.23517	0.0575431	0.0784041	0.462992	0.765897
203593_at	CD2AP	23607	CD2 associated protein	1.17316	0.764094	1.80121	0.159698	0.218761	0.465381	0.765897
206710_s_at	EPB41L3	23136	erythrocyte membrane protein band 4.1 like 3	0.93418	0.777974	1.12175	-0.0680866	0.0933568	0.465809	0.765897
210631_at	NF1	4763	neurofibromin 1	1.06834	0.892396	1.27898	0.0661089	0.0918153	0.471512	0.767047
215199_at	CALD1	800	caldesmon 1	0.938247	0.787589	1.11772	-0.0637421	0.0893063	0.475384	0.767047
219422_at	ESPN	83715	espin	1.08989	0.859424	1.38217	0.0860796	0.121213	0.477609	0.767047
211963_s_at	ARPC5	10092	actin related protein 2/3 complex subunit 5	1.24036	0.684457	2.24774	0.215399	0.303336	0.477643	0.767047
203215_s_at	MYO6	4646	myosin VI	0.936088	0.779619	1.12396	-0.0660461	0.0933198	0.479107	0.767047
219106_s_at	KLHL41	10324	kelch like family member 41	0.942549	0.799448	1.11126	-0.0591679	0.0840145	0.481272	0.767047
219040_at	CORO7	79585	coronin 7	1.11526	0.822206	1.51277	0.109088	0.15554	0.483084	0.767047
204967_at	SHROOM2	357	shroom family member 2	1.14576	0.782419	1.67782	0.136064	0.194611	0.484451	0.767047
216660_at	MYO7B	4648	myosin VIIB	1.07229	0.880797	1.30541	0.0697943	0.10037	0.486825	0.767255
214393_at	RND2	8153	Rho family GTPase 2	1.06347	0.89088	1.2695	0.061538	0.0903503	0.495805	0.77091
201718_s_at	EPB41L2	2037	erythrocyte membrane protein band 4.1 like 2	0.897927	0.658373	1.22464	-0.107666	0.158328	0.49649	0.77091
214618_at	CFLAR	8837	CASP8 and FADD like apoptosis regulator	1.08999	0.849804	1.39807	0.0861722	0.127003	0.497452	0.77091
200059_s_at	RHOA	387	ras homolog family member A	1.2228	0.683129	2.18882	0.201145	0.297055	0.498323	0.77091
213050_at	COBL	23242	cordon-bleu WH2 repeat protein	0.940465	0.786692	1.1243	-0.0613812	0.0910922	0.500415	0.77091
220977_x_at	EPB41L5	57669	erythrocyte membrane protein band 4.1 like 5	0.88233	0.610202	1.27582	-0.125189	0.188154	0.505825	0.775749
218600_at	LIMD2	80774	LIM domain containing 2	0.93703	0.767997	1.14327	-0.0650399	0.101497	0.521647	0.790449
200749_at	RAN	5901	RAN, member RAS oncogene family	1.14954	0.749538	1.763	0.139358	0.218196	0.523029	0.790449
209158_s_at	CYTH2	9266	cytohesin 2	0.813306	0.42928	1.54087	-0.206648	0.326025	0.526184	0.790449
204960_at	CORO1B	57175	coronin 1B	0.955499	0.828538	1.10191	-0.0455215	0.0727416	0.531448	0.790449
207793_s_at	EPB41	2035	erythrocyte membrane protein band 4.1	0.952519	0.817892	1.10931	-0.0486452	0.0777461	0.531517	0.790449
204765_at	ARHGEF5	7984	Rho guanine nucleotide exchange factor 5	1.10958	0.80032	1.53835	0.103984	0.166701	0.532773	0.790449
204042_at	WASF3	10810	WASP family member 3	1.09244	0.827448	1.44229	0.0884106	0.141747	0.532811	0.790449
203662_s_at	TMOD1	7111	tropomodulin 1	0.954806	0.825341	1.10458	-0.0462468	0.0743442	0.5339	0.790449
200935_at	CALR	811	calreticulin	1.07135	0.86093	1.3332	0.06892	0.111564	0.536734	0.79122
213324_at	SRC	6714	SRC proto-oncogene, non-receptor tyrosine kinase	1.06172	0.876263	1.28642	0.0598883	0.0979495	0.540922	0.792542
209344_at	TPM4	7171	tropomyosin 4	0.914071	0.684668	1.22034	-0.0898473	0.147438	0.542266	0.792542
217475_s_at	LIMK2	3985	LIM domain kinase 2	1.07109	0.854931	1.3419	0.0686764	0.115008	0.55041	0.800026
202734_at	TRIP10	9322	thyroid hormone receptor interactor 10	1.17804	0.686481	2.02157	0.163848	0.275528	0.552064	0.800026
203111_s_at	PTK2B	2185	protein tyrosine kinase 2 beta	1.06656	0.859456	1.32358	0.0644418	0.110154	0.558536	0.805989
212328_at	LIMCH1	22998	LIM and calponin homology domains 1	0.930091	0.724749	1.19361	-0.0724727	0.127276	0.569076	0.817748
201372_s_at	CUL3	8452	cullin 3	0.948448	0.789166	1.13988	-0.0529283	0.0938029	0.572584	0.819346
220161_s_at	EPB41L4B	54566	erythrocyte membrane protein band 4.1 like 4B	1.08688	0.808069	1.46189	0.0833126	0.151238	0.581722	0.820229
204505_s_at	DMTN	2039	dematin actin binding protein	0.904301	0.631668	1.29461	-0.100593	0.183064	0.582666	0.820229
220193_at	SH3D21	79729	SH3 domain containing 21	0.908414	0.64427	1.28085	-0.0960555	0.1753	0.583726	0.820229
203713_s_at	LLGL2	3993	LLGL scribble cell polarity complex component 2	1.09725	0.786821	1.53015	0.0928051	0.169676	0.584411	0.820229
213733_at	MYO1F	4542	myosin IF	0.882172	0.562394	1.38378	-0.125369	0.22969	0.585192	0.820229
201237_at	CAPZA2	830	capping actin protein of muscle Z-line subunit alpha 2	1.10686	0.762772	1.60617	0.101529	0.189965	0.593022	0.826052
215080_s_at	AGAP2	116986	ArfGAP with GTPase domain, ankyrin repeat and PH domain 2	1.05362	0.868347	1.27841	0.0522281	0.0986715	0.596588	0.826052
202044_at	ARHGAP35	2909	Rho GTPase activating protein 35	0.941957	0.753695	1.17724	-0.059796	0.113763	0.599153	0.826052
214578_s_at	ROCK1	6093	Rho associated coiled-coil containing protein kinase 1	1.1393	0.699244	1.85628	0.13041	0.249069	0.600563	0.826052
213201_s_at	TNNT1	7138	troponin T1, slow skeletal type	1.02542	0.933258	1.12667	0.025098	0.0480478	0.601424	0.826052
201445_at	CNN3	1266	calponin 3	1.08419	0.797649	1.47366	0.0808318	0.156594	0.605724	0.826253
200621_at	CSRP1	1465	cysteine and glycine rich protein 1	1.1037	0.75608	1.61116	0.0986719	0.193004	0.609181	0.826253
207089_at	NRAP	4892	nebulin related anchoring protein	0.960343	0.822197	1.1217	-0.0404648	0.0792413	0.609594	0.826253
205848_at	GAS2	2620	growth arrest specific 2	1.04474	0.88149	1.23821	0.0437637	0.0866882	0.613671	0.826253
201497_x_at	MYH11	4629	myosin heavy chain 11	0.973436	0.876466	1.08113	-0.026923	0.0535387	0.615056	0.826253
205940_at	MYH3	4621	myosin heavy chain 3	0.9572	0.806279	1.13637	-0.0437426	0.0875436	0.61731	0.826253
212793_at	DAAM2	23500	dishevelled associated activator of morphogenesis 2	0.902879	0.601703	1.3548	-0.102167	0.207057	0.621712	0.826253
214008_at	TWF1	5756	twinfilin actin binding protein 1	1.04034	0.888619	1.21797	0.0395494	0.080428	0.622905	0.826253
211680_at	PDLIM5	10611	PDZ and LIM domain 5	0.961904	0.823795	1.12317	-0.0388406	0.0790793	0.623314	0.826253
214925_s_at	SPTAN1	6709	spectrin alpha, non-erythrocytic 1	1.05557	0.846831	1.31576	0.0540815	0.112418	0.630463	0.832504
204048_s_at	PHACTR2	9749	phosphatase and actin regulator 2	1.09312	0.752706	1.58749	0.0890372	0.190369	0.639994	0.839355
208885_at	LCP1	3936	lymphocyte cytosolic protein 1	1.06048	0.828812	1.35689	0.0587179	0.125757	0.64056	0.839355
219411_at	ELMO3	79767	engulfment and cell motility 3	1.08753	0.752275	1.57218	0.0839057	0.188044	0.65545	0.850313
204106_at	TESK1	7016	testis associated actin remodelling kinase 1	1.10961	0.702615	1.75237	0.10401	0.233146	0.655512	0.850313
212654_at	TPM2	7169	tropomyosin 2	1.04569	0.858072	1.27432	0.0446744	0.100891	0.657911	0.850313
210935_s_at	WDR1	9948	WD repeat domain 1	1.0449	0.859787	1.26987	0.0439213	0.0994873	0.658868	0.850313
217321_x_at	ATXN3	4287	ataxin 3	0.968578	0.839145	1.11798	-0.0319261	0.0731877	0.662676	0.852012
210369_at	SWAP70	23075	switching B cell complex subunit SWAP70	0.957718	0.787066	1.16537	-0.0432018	0.100125	0.666121	0.853234
212724_at	RND3	390	Rho family GTPase 3	1.05936	0.811627	1.38271	0.0576663	0.135911	0.671351	0.853278
219938_s_at	PSTPIP2	9050	proline-serine-threonine phosphatase interacting protein 2	0.919357	0.623004	1.35668	-0.0840809	0.198535	0.671926	0.853278
203254_s_at	TLN1	7094	talin 1	1.09272	0.723256	1.65093	0.0886735	0.210547	0.67364	0.853278
200906_s_at	PALLD	23022	palladin, cytoskeletal associated protein	1.0622	0.797735	1.41433	0.0603389	0.146083	0.679574	0.857609
205553_s_at	CSRP3	8048	cysteine and glycine rich protein 3	0.900139	0.539092	1.50299	-0.105206	0.261567	0.687526	0.857609
201605_x_at	CNN2	1265	calponin 2	1.13031	0.622095	2.05372	0.122496	0.304678	0.687648	0.857609
218144_s_at	INF2	64423	inverted formin 2	1.10749	0.672631	1.82349	0.102096	0.25442	0.688208	0.857609
203470_s_at	PLEK	5341	pleckstrin	1.04775	0.83062	1.32163	0.0466433	0.118485	0.693829	0.857609
207204_at	FSCN2	25794	fascin actin-bundling protein 2, retinal	0.959115	0.776805	1.18421	-0.0417444	0.107564	0.697951	0.857609
211916_s_at	MYO1A	4640	myosin IA	1.10206	0.674198	1.80145	0.0971792	0.250725	0.698317	0.857609
216438_s_at	TMSB4X	7114	thymosin beta 4 X-linked	0.85171	0.376109	1.92872	-0.160509	0.417031	0.700322	0.857609
215368_at	NEB	4703	nebulin	0.960897	0.783717	1.17813	-0.0398884	0.103991	0.701294	0.857609
220185_at	SPTBN4	57731	spectrin beta, non-erythrocytic 4	1.04486	0.834423	1.30837	0.0438832	0.114746	0.702136	0.857609
219332_at	MICALL2	79778	MICAL like 2	1.07985	0.719823	1.61996	0.0768253	0.20693	0.710443	0.864667
209083_at	CORO1A	11151	coronin 1A	0.956016	0.752131	1.21517	-0.0449802	0.122382	0.713218	0.864966
218818_at	FHL3	2275	four and a half LIM domains 3	0.930189	0.620825	1.39371	-0.0723672	0.206299	0.725747	0.877052
219901_at	FGD6	55785	FYVE, RhoGEF and PH domain containing 6	1.06592	0.741353	1.53257	0.0638346	0.185265	0.730427	0.879599
203862_s_at	ACTN2	88	actinin alpha 2	1.02929	0.866792	1.22226	0.0288723	0.0876694	0.741905	0.885273
219320_at	MYO19	80179	myosin XIX	1.07641	0.693901	1.66979	0.0736347	0.224015	0.742379	0.885273
210359_at	MTSS1	9788	MTSS I-BAR domain containing 1	0.96964	0.805791	1.16681	-0.0308303	0.0944406	0.744083	0.885273
209074_s_at	FAM107A	11170	family with sequence similarity 107 member A	0.980149	0.867671	1.10721	-0.0200511	0.0621904	0.747139	0.885273
218323_at	RHOT1	55288	ras homolog family member T1	0.943333	0.66078	1.34671	-0.0583357	0.181635	0.748081	0.885273
202226_s_at	CRK	1398	CRK proto-oncogene, adaptor protein	0.954943	0.718509	1.26918	-0.0461041	0.145142	0.750752	0.88537
218076_s_at	ARHGAP17	55114	Rho GTPase activating protein 17	1.07177	0.689679	1.66553	0.069308	0.224921	0.757973	0.890603
213371_at	LDB3	11155	LIM domain binding 3	0.970927	0.798774	1.18018	-0.029504	0.0995799	0.767012	0.890603
205268_s_at	ADD2	119	adducin 2	1.02695	0.861121	1.22471	0.0265938	0.0898556	0.76726	0.890603
201058_s_at	MYL9	10398	myosin light chain 9	1.04514	0.780154	1.40013	0.0441507	0.149194	0.767285	0.890603
204165_at	WASF1	8936	WASP family member 1	1.04332	0.784445	1.38762	0.0424054	0.145505	0.770717	0.890603
215296_at	CDC42BPA	8476	CDC42 binding protein kinase alpha	0.9754	0.824901	1.15336	-0.024908	0.0855034	0.770814	0.890603
201954_at	ARPC1B	10095	actin related protein 2/3 complex subunit 1B	1.0591	0.716264	1.56603	0.0574194	0.199558	0.773551	0.890756
213005_s_at	KANK1	23189	KN motif and ankyrin repeat domains 1	0.94936	0.659391	1.36685	-0.0519669	0.185959	0.779896	0.895049
204122_at	TYROBP	7305	transmembrane immune signaling adaptor TYROBP	1.04708	0.75196	1.45804	0.0460101	0.168923	0.785335	0.898276
215052_at	FRMPD4	9758	FERM and PDZ domain containing 4	1.02448	0.855347	1.22705	0.0241834	0.0920583	0.792784	0.902005
205766_at	TCAP	8557	titin-cap	0.973998	0.797894	1.18897	-0.0263463	0.101754	0.795695	0.902005
204423_at	MKLN1	4289	muskelin 1	0.947901	0.631171	1.42357	-0.0535053	0.20749	0.796508	0.902005
201469_s_at	SHC1	6464	SHC adaptor protein 1	0.969885	0.766351	1.22748	-0.0305776	0.120175	0.799153	0.902015
200671_s_at	SPTBN1	6711	spectrin beta, non-erythrocytic 1	1.01853	0.880032	1.17883	0.0183633	0.0745729	0.805492	0.902164
209435_s_at	ARHGEF2	9181	Rho/Rac guanine nucleotide exchange factor 2	1.05348	0.695588	1.59552	0.0521015	0.211789	0.805677	0.902164
216391_s_at	KLHL1	57626	kelch like family member 1	1.02505	0.838446	1.25318	0.0247401	0.102525	0.809317	0.902164
214145_s_at	SPTB	6710	spectrin beta, erythrocytic	0.974248	0.787742	1.20491	-0.0260893	0.108418	0.809837	0.902164
222246_at	TMSB10	9168	thymosin beta 10	1.02158	0.855201	1.22033	0.0213516	0.0907008	0.813893	0.903739
222228_s_at	ALKBH4	54784	alkB homolog 4, lysine demethylase	0.945941	0.584365	1.53124	-0.0555751	0.245746	0.821086	0.908775
204991_s_at	NF2	4771	NF2, moesin-ezrin-radixin like (MERLIN) tumor suppressor	0.980306	0.822675	1.16814	-0.0198903	0.0894423	0.824017	0.909077
202109_at	ARFIP2	23647	ADP ribosylation factor interacting protein 2	0.951888	0.597159	1.51734	-0.0493076	0.237895	0.835802	0.914986
215988_s_at	DLG1	1739	discs large MAGUK scaffold protein 1	0.965228	0.690048	1.35014	-0.0353913	0.171229	0.836252	0.914986
214040_s_at	GSN	2934	gelsolin	0.984141	0.843788	1.14784	-0.0159863	0.0785052	0.838639	0.914986
213638_at	PHACTR1	221692	phosphatase and actin regulator 1	0.981509	0.81878	1.17658	-0.0186641	0.0924895	0.840075	0.914986
216224_s_at	HDAC6	10013	histone deacetylase 6	1.02183	0.818009	1.27644	0.0215976	0.113512	0.8491	0.92188
216265_x_at	MYH7	4625	myosin heavy chain 7	1.02494	0.786965	1.33487	0.0246308	0.134799	0.855016	0.925365
213067_at	MYH10	4628	myosin heavy chain 10	1.01828	0.81392	1.27395	0.0181148	0.114292	0.874066	0.942998
202914_s_at	ARHGEF11	9826	Rho guanine nucleotide exchange factor 11	1.02611	0.710014	1.48294	0.0257797	0.187886	0.890865	0.956497
212551_at	CAP2	10486	cyclase associated actin cytoskeleton regulatory protein 2	0.983028	0.767498	1.25908	-0.0171181	0.126279	0.892171	0.956497
217417_at	MYO5A	4644	myosin VA	0.988954	0.824744	1.18586	-0.0111079	0.0926417	0.904561	0.957684
207401_at	PROX1	5629	prospero homeobox 1	1.01636	0.775727	1.33164	0.0162289	0.137851	0.906284	0.957684
212339_at	EPB41L1	2036	erythrocyte membrane protein band 4.1 like 1	0.975576	0.640611	1.48569	-0.0247267	0.214599	0.908268	0.957684
215706_x_at	ZYX	7791	zyxin	1.02422	0.670354	1.56489	0.0239326	0.21627	0.911886	0.957684
201012_at	ANXA1	301	annexin A1	0.984252	0.728578	1.32965	-0.0158736	0.153466	0.917618	0.957684
219804_at	SYNPO2L	79933	synaptopodin 2 like	0.993134	0.871569	1.13166	-0.00688964	0.0666191	0.917631	0.957684
214090_at	PAWR	5074	pro-apoptotic WT1 regulator	0.988681	0.795814	1.22829	-0.0113832	0.11072	0.918113	0.957684
222272_x_at	SCIN	85477	scinderin	0.990348	0.823072	1.19162	-0.00969847	0.0943961	0.918167	0.957684
214468_at	MYH6	4624	myosin heavy chain 6	0.989915	0.815256	1.20199	-0.0101366	0.0990407	0.918481	0.957684
202039_at	MYO18A	399687	myosin XVIIIA	0.975663	0.591707	1.60877	-0.0246379	0.25516	0.923077	0.959551
203951_at	CNN1	1264	calponin 1	0.992689	0.840504	1.17243	-0.00733802	0.0849077	0.93113	0.96151
220288_at	MYO15A	51168	myosin XVA	1.0227	0.59937	1.74503	0.0224488	0.27262	0.934373	0.96151
206891_at	ACTN3	89	actinin alpha 3	0.981014	0.619241	1.55414	-0.0191681	0.234745	0.934921	0.96151
221656_s_at	ARHGEF10L	55160	Rho guanine nucleotide exchange factor 10 like	0.977041	0.553219	1.72555	-0.0232268	0.290196	0.936207	0.96151
218530_at	FHOD1	29109	formin homology 2 domain containing 1	1.01929	0.620762	1.67369	0.0191112	0.253024	0.939792	0.961806
209885_at	RHOD	29984	ras homolog family member D	0.992604	0.812361	1.21284	-0.00742321	0.10224	0.94212	0.961806
217818_s_at	ARPC4	10093	actin related protein 2/3 complex subunit 4	1.00425	0.874471	1.15329	0.00423999	0.0706012	0.952111	0.969113
208679_s_at	ARPC2	10109	actin related protein 2/3 complex subunit 2	1.01072	0.581863	1.75564	0.0106582	0.281729	0.969822	0.984205
217230_at	EZR	7430	ezrin	0.996525	0.816432	1.21634	-0.00348118	0.101701	0.972694	0.984205
215602_at	FGD2	221472	FYVE, RhoGEF and PH domain containing 2	0.997396	0.757786	1.31277	-0.0026076	0.14018	0.985159	0.989552
211504_x_at	ROCK2	9475	Rho associated coiled-coil containing protein kinase 2	0.995925	0.628635	1.57781	-0.00408298	0.23476	0.986124	0.989552
209615_s_at	PAK1	5058	p21 (RAC1) activated kinase 1	0.998046	0.793593	1.25517	-0.00195567	0.116956	0.986659	0.989552
211104_s_at	MYO7A	4647	myosin VIIA	0.998938	0.818056	1.21981	-0.00106279	0.101921	0.99168	0.99168
