# Supplementary material for: Transcriptome-based identification of key actin-binding proteins associated with high metastatic potential in breast cancer
Source: Front Mol Biosci. 2024 Aug 30;11:1440276. doi: 10.3389/fmolb.2024.1440276 (PMC11392851; doi:10.3389/fmolb.2024.1440276)
Supplement: Supplementary file 3 [file Table1.XLSX]

## Sheet: Sheet1
SYMBOL	Gene.Description	select (j/n)
ABI1	abl interactor 1		n
ABI2	abl interactor 2		n
ABL1	ABL proto-oncogene 1, non-receptor tyrosine kinase		n
ACTA1	actin alpha 1, skeletal muscle	j
ACTB	actin beta	j
ACTC1	actin alpha cardiac muscle 1	j
ACTG1	actin gamma 1	j
ACTL8	actin like 8	j
ACTN1	actinin alpha 1	j
ACTN2	actinin alpha 2	j
ACTN3	actinin alpha 3	j
ACTN4	actinin alpha 4	j
ACTR2	actin related protein 2	j
ACTR3	actin related protein 3	j
ADD1	adducin 1	j
ADD2	adducin 2	j
ADRA2A	adrenoceptor alpha 2A		n
AGAP2	ArfGAP with GTPase domain, ankyrin repeat and PH domain 2	j
AIF1	allograft inflammatory factor 1	j
AKAP11	A-kinase anchoring protein 11	j
ALDOA	aldolase, fructose-bisphosphate A	j
ALKBH4	alkB homolog 4, lysine demethylase	j
AMOT	angiomotin	j
AMOTL2	angiomotin like 2	j
ANG	angiogenin	j
ANKRD1	ankyrin repeat domain 1	j
ANTXR1	ANTXR cell adhesion molecule 1	j
ANXA1	annexin A1	j
AQP1	aquaporin 1 (Colton blood group)	j
AQP2	aquaporin 2	j
ARAP1	ArfGAP with RhoGAP domain, ankyrin repeat and PH domain 1	j
ARF6	ADP ribosylation factor 6	j
ARFIP2	ADP ribosylation factor interacting protein 2	j
ARHGAP12	Rho GTPase activating protein 12	j
ARHGAP17	Rho GTPase activating protein 17	j
ARHGAP25	Rho GTPase activating protein 25	j
ARHGAP26	Rho GTPase activating protein 26	j
ARHGAP35	Rho GTPase activating protein 35	j
ARHGAP6	Rho GTPase activating protein 6	j
ARHGEF10	Rho guanine nucleotide exchange factor 10	j
ARHGEF10L	Rho guanine nucleotide exchange factor 10 like	j
ARHGEF11	Rho guanine nucleotide exchange factor 11	j
ARHGEF17	Rho guanine nucleotide exchange factor 17	j
ARHGEF18	Rho/Rac guanine nucleotide exchange factor 18	j
ARHGEF2	Rho/Rac guanine nucleotide exchange factor 2	j
ARHGEF5	Rho guanine nucleotide exchange factor 5	j
ARPC1A	actin related protein 2/3 complex subunit 1A	j
ARPC1B	actin related protein 2/3 complex subunit 1B	j
ARPC2	actin related protein 2/3 complex subunit 2	j
ARPC3	actin related protein 2/3 complex subunit 3	j
ARPC4	actin related protein 2/3 complex subunit 4	j
ARPC4-TTLL3	ARPC4-TTLL3 readthrough		n
ARPC5	actin related protein 2/3 complex subunit 5	j
ARPC5L	actin related protein 2/3 complex subunit 5 like	j
ARRB1	arrestin beta 1	j
ATP2C1	ATPase secretory pathway Ca2+ transporting 1		n
ATXN3	ataxin 3	j
AUTS2	activator of transcription and developmental regulator AUTS2		n
AVIL	advillin	j
BAIAP2	BAR/IMD domain containing adaptor protein 2		n
BAIAP2L2	BAR/IMD domain containing adaptor protein 2 like 2		n
BCL2	BCL2 apoptosis regulator		n
BCL6	BCL6 transcription repressor		n
BCR	BCR activator of RhoGEF and GTPase	j
BIN3	bridging integrator 3	j
BMP10	bone morphogenetic protein 10		n
BRSK2	BR serine/threonine kinase 2	j
CALD1	caldesmon 1	j
CALR	calreticulin	j
CAP1	cyclase associated actin cytoskeleton regulatory protein 1	j
CAP2	cyclase associated actin cytoskeleton regulatory protein 2	j
CAPG	capping actin protein, gelsolin like	j
CAPN3	calpain 3	j
CAPZA1	capping actin protein of muscle Z-line subunit alpha 1	j
CAPZA2	capping actin protein of muscle Z-line subunit alpha 2	j
CAPZB	capping actin protein of muscle Z-line subunit beta	j
CARMIL1	capping protein regulator and myosin 1 linker 1	j
CASQ1	calsequestrin 1		n
CAV3	caveolin 3		n
CAVIN3	caveolae associated protein 3		n
CCL11	C-C motif chemokine ligand 11		n
CD2AP	CD2 associated protein	j
CDC42	cell division cycle 42	j
CDC42BPA	CDC42 binding protein kinase alpha	j
CDC42BPB	CDC42 binding protein kinase beta	j
CDC42EP2	CDC42 effector protein 2	j
CFL1	cofilin 1	j
CFLAR	CASP8 and FADD like apoptosis regulator	j
CLDN3	claudin 3	j
CLN3	CLN3 lysosomal/endosomal transmembrane protein, battenin	j
CNN1	calponin 1	j
CNN2	calponin 2	j
CNN3	calponin 3	j
COBL	cordon-bleu WH2 repeat protein	j
CORO1A	coronin 1A	j
CORO1B	coronin 1B	j
CORO1C	coronin 1C	j
CORO2B	coronin 2B	j
CORO7	coronin 7	j
CPNE6	copine 6		n
CRK	CRK proto-oncogene, adaptor protein	j
CSRP1	cysteine and glycine rich protein 1	j
CSRP2	cysteine and glycine rich protein 2	j
CSRP3	cysteine and glycine rich protein 3	j
CTTN	cortactin	j
CUL3	cullin 3	j
CXADR	CXADR Ig-like cell adhesion molecule		n
CXCL1	C-X-C motif chemokine ligand 1		n
CYTH2	cytohesin 2	j
DAAM1	dishevelled associated activator of morphogenesis 1	j
DAAM2	dishevelled associated activator of morphogenesis 2	j
DBN1	drebrin 1	j
DIAPH1	diaphanous related formin 1	j
DIAPH2	diaphanous related formin 2	j
DIAPH3	diaphanous related formin 3	j
DLC1	DLC1 Rho GTPase activating protein	j
DLG1	discs large MAGUK scaffold protein 1	j
DMTN	dematin actin binding protein	j
DNAJB6	DnaJ heat shock protein family (Hsp40) member B6		n
DNM2	dynamin 2	j
DOCK2	dedicator of cytokinesis 2	j
DPYSL3	dihydropyrimidinase like 3	j
DSTN	destrin, actin depolymerizing factor	j
EHD2	EH domain containing 2	j
ELMO1	engulfment and cell motility 1	j
ELMO2	engulfment and cell motility 2	j
ELMO3	engulfment and cell motility 3	j
ELN	elastin		n
EMP2	epithelial membrane protein 2		n
ENAH	ENAH actin regulator	j
EPB41	erythrocyte membrane protein band 4.1	j
EPB41L1	erythrocyte membrane protein band 4.1 like 1	j
EPB41L2	erythrocyte membrane protein band 4.1 like 2	j
EPB41L3	erythrocyte membrane protein band 4.1 like 3	j
EPB41L4A	erythrocyte membrane protein band 4.1 like 4A	j
EPB41L4B	erythrocyte membrane protein band 4.1 like 4B	j
EPB41L5	erythrocyte membrane protein band 4.1 like 5	j
EPS8	epidermal growth factor receptor pathway substrate 8	j
ESPN	espin	j
EVL	Enah/Vasp-like	j
EZR	ezrin	j
F11R	F11 receptor		n
FAM107A	family with sequence similarity 107 member A	j
FAM171A1	family with sequence similarity 171 member A1	j
FARP1	FERM, ARH/RhoGEF and pleckstrin domain protein 1	j
FARP2	FERM, ARH/RhoGEF and pleckstrin domain protein 2	j
FAT1	FAT atypical cadherin 1	j
FER	FER tyrosine kinase		n
FGD1	FYVE, RhoGEF and PH domain containing 1	j
FGD2	FYVE, RhoGEF and PH domain containing 2	j
FGD6	FYVE, RhoGEF and PH domain containing 6	j
FGF7	fibroblast growth factor 7		n
FHL3	four and a half LIM domains 3	j
FHOD1	formin homology 2 domain containing 1	j
FHOD3	formin homology 2 domain containing 3	j
FLII	FLII actin remodeling protein	j
FLNA	filamin A	j
FLNB	filamin B	j
FLNC	filamin C	j
FMNL1	formin like 1	j
FOXJ1	forkhead box J1		n
FRMPD4	FERM and PDZ domain containing 4	j
FSCN1	fascin actin-bundling protein 1	j
FSCN2	fascin actin-bundling protein 2, retinal	j
FSCN3	fascin actin-bundling protein 3	j
GAS2	growth arrest specific 2	j
GAS2L1	growth arrest specific 2 like 1	j
GAS7	growth arrest specific 7	j
GDPD2	glycerophosphodiester phosphodiesterase domain containing 2		n
GHSR	growth hormone secretagogue receptor		n
GRB2	growth factor receptor bound protein 2		n
GSN	gelsolin	j
HCLS1	hematopoietic cell-specific Lyn substrate 1	j
HDAC6	histone deacetylase 6	j
HIP1	huntingtin interacting protein 1		n
HIP1R	huntingtin interacting protein 1 related		n
HSP90B1	heat shock protein 90 beta family member 1		n
IKBKB	inhibitor of nuclear factor kappa B kinase subunit beta		n
INF2	inverted formin 2	j
INPP5K	inositol polyphosphate-5-phosphatase K		n
INPPL1	inositol polyphosphate phosphatase like 1		n
INSRR	insulin receptor related receptor		n
IQGAP1	IQ motif containing GTPase activating protein 1	j
IQGAP2	IQ motif containing GTPase activating protein 2	j
IQSEC1	IQ motif and Sec7 domain ArfGEF 1	j
IQSEC2	IQ motif and Sec7 domain ArfGEF 2	j
IQSEC3	IQ motif and Sec7 domain ArfGEF 3	j
ITGB1	integrin subunit beta 1	j
ITGB5	integrin subunit beta 5		n
ITPKA	inositol-trisphosphate 3-kinase A		n
JAK2	Janus kinase 2		n
KANK1	KN motif and ankyrin repeat domains 1	j
KCTD13	potassium channel tetramerization domain containing 13	j
KIT	KIT proto-oncogene, receptor tyrosine kinase		n
KLHL1	kelch like family member 1	j
KLHL41	kelch like family member 41	j
KPTN	kaptin, actin binding protein	j
KRAS	KRAS proto-oncogene, GTPase		n
KRT19	keratin 19		n
KRT8	keratin 8		n
LCP1	lymphocyte cytosolic protein 1	j
LDB3	LIM domain binding 3	j
LIMA1	LIM domain and actin binding 1	j
LIMCH1	LIM and calponin homology domains 1	j
LIMD2	LIM domain containing 2	j
LIMK1	LIM domain kinase 1	j
LIMK2	LIM domain kinase 2	j
LLGL1	LLGL scribble cell polarity complex component 1	j
LLGL2	LLGL scribble cell polarity complex component 2	j
LMOD1	leiomodin 1	j
MAGEL2	MAGE family member L2		n
MARCKS	myristoylated alanine rich protein kinase C substrate	j
MARCKSL1	MARCKS like 1	j
MEF2A	myocyte enhancer factor 2A		n
MICAL1	microtubule associated monooxygenase, calponin and LIM domain containing 1	j
MICAL2	microtubule associated monooxygenase, calponin and LIM domain containing 2	j
MICAL3	microtubule associated monooxygenase, calponin and LIM domain containing 3	j
MICALL2	MICAL like 2	j
MINK1	misshapen like kinase 1		n
MKLN1	muskelin 1	j
MRAS	muscle RAS oncogene homolog		n
MRTFA	myocardin related transcription factor A	j
MSRB1	methionine sulfoxide reductase B1		n
MSRB2	methionine sulfoxide reductase B2		n
MTSS1	MTSS I-BAR domain containing 1	j
MYH10	myosin heavy chain 10	j
MYH11	myosin heavy chain 11	j
MYH14	myosin heavy chain 14	j
MYH3	myosin heavy chain 3	j
MYH6	myosin heavy chain 6	j
MYH7	myosin heavy chain 7	j
MYH9	myosin heavy chain 9	j
MYL2	myosin light chain 2	j
MYL9	myosin light chain 9	j
MYLK3	myosin light chain kinase 3	j
MYO15A	myosin XVA	j
MYO18A	myosin XVIIIA	j
MYO19	myosin XIX	j
MYO1A	myosin IA	j
MYO1B	myosin IB	j
MYO1C	myosin IC	j
MYO1D	myosin ID	j
MYO1E	myosin IE	j
MYO1F	myosin IF	j
MYO5A	myosin VA	j
MYO5C	myosin VC	j
MYO6	myosin VI	j
MYO7A	myosin VIIA	j
MYO7B	myosin VIIB	j
MYOM2	myomesin 2	j
MYOZ1	myozenin 1	j
MYOZ2	myozenin 2	j
NAA80	N-alpha-acetyltransferase 80, NatH catalytic subunit	j
NCK1	NCK adaptor protein 1		n
NCK2	NCK adaptor protein 2		n
NCKAP1	NCK associated protein 1		n
NCKAP1L	NCK associated protein 1 like		n
NEB	nebulin	j
NEBL	nebulette	j
NEDD9	neural precursor cell expressed, developmentally down-regulated 9	j
NF1	neurofibromin 1	j
NF2	NF2, moesin-ezrin-radixin like (MERLIN) tumor suppressor	j
NISCH	nischarin		n
NKX2-5	NK2 homeobox 5		n
NOS1AP	nitric oxide synthase 1 adaptor protein		n
NPHP1	nephrocystin 1		n
NPHP4	nephrocystin 4		n
NPHS2	NPHS2 stomatin family member, podocin	j
NRAP	nebulin related anchoring protein	j
OBSCN	obscurin, cytoskeletal calmodulin and titin-interacting RhoGEF	j
OBSL1	obscurin like cytoskeletal adaptor 1	j
OPHN1	oligophrenin 1	j
PACSIN2	protein kinase C and casein kinase substrate in neurons 2	j
PAFAH1B1	platelet activating factor acetylhydrolase 1b regulatory subunit 1		n
PAK1	p21 (RAC1) activated kinase 1	j
PALLD	palladin, cytoskeletal associated protein	j
PARVA	parvin alpha	j
PARVB	parvin beta	j
PAWR	pro-apoptotic WT1 regulator	j
PDCD10	programmed cell death 10		n
PDCD6IP	programmed cell death 6 interacting protein		n
PDE4DIP	phosphodiesterase 4D interacting protein		n
PDGFA	platelet derived growth factor subunit A		n
PDGFRA	platelet derived growth factor receptor alpha		n
PDGFRB	platelet derived growth factor receptor beta		n
PDLIM1	PDZ and LIM domain 1	j
PDLIM2	PDZ and LIM domain 2	j
PDLIM3	PDZ and LIM domain 3	j
PDLIM4	PDZ and LIM domain 4	j
PDLIM5	PDZ and LIM domain 5	j
PDLIM7	PDZ and LIM domain 7	j
PDPK1	3-phosphoinositide dependent protein kinase 1		n
PFN1	profilin 1	j
PFN2	profilin 2	j
PGM5	phosphoglucomutase 5	j
PHACTR1	phosphatase and actin regulator 1	j
PHACTR2	phosphatase and actin regulator 2	j
PHACTR4	phosphatase and actin regulator 4	j
PIK3CA	phosphatidylinositol-4,5-bisphosphate 3-kinase catalytic subunit alpha		n
PIP5K1A	phosphatidylinositol-4-phosphate 5-kinase type 1 alpha		n
PIP5K1C	phosphatidylinositol-4-phosphate 5-kinase type 1 gamma		n
PLA2G1B	phospholipase A2 group IB		n
PLEC	plectin	j
PLEK	pleckstrin	j
PLEK2	pleckstrin 2	j
PLS1	plastin 1	j
PLS3	plastin 3	j
POF1B	POF1B actin binding protein	j
PPP1R9A	protein phosphatase 1 regulatory subunit 9A	j
PRKAR1A	protein kinase cAMP-dependent type I regulatory subunit alpha		n
PRKCI	protein kinase C iota		n
PRKG1	protein kinase cGMP-dependent 1		n
PROX1	prospero homeobox 1	j
PSTPIP1	proline-serine-threonine phosphatase interacting protein 1	j
PSTPIP2	proline-serine-threonine phosphatase interacting protein 2	j
PTK2B	protein tyrosine kinase 2 beta	j
PTK7	protein tyrosine kinase 7 (inactive)		n
PTPN1	protein tyrosine phosphatase non-receptor type 1		n
RAB13	RAB13, member RAS oncogene family	j
RAC1	Rac family small GTPase 1	j
RAC2	Rac family small GTPase 2	j
RAC3	Rac family small GTPase 3	j
RACGAP1	Rac GTPase activating protein 1	j
RAN	RAN, member RAS oncogene family	j
RAP1GDS1	Rap1 GTPase-GDP dissociation stimulator 1	j
RAP2A	RAP2A, member of RAS oncogene family	j
RHOA	ras homolog family member A	j
RHOB	ras homolog family member B	j
RHOBTB1	Rho related BTB domain containing 1	j
RHOBTB2	Rho related BTB domain containing 2	j
RHOD	ras homolog family member D	j
RHOF	ras homolog family member F, filopodia associated	j
RHOG	ras homolog family member G	j
RHOH	ras homolog family member H	j
RHOQ	ras homolog family member Q	j
RHOT1	ras homolog family member T1	j
RHOT2	ras homolog family member T2	j
RND1	Rho family GTPase 1	j
RND2	Rho family GTPase 2	j
RND3	Rho family GTPase 3	j
ROCK1	Rho associated coiled-coil containing protein kinase 1	j
ROCK2	Rho associated coiled-coil containing protein kinase 2	j
RUFY3	RUN and FYVE domain containing 3		n
S1PR1	sphingosine-1-phosphate receptor 1		n
S1PR2	sphingosine-1-phosphate receptor 2		n
SAMD14	sterile alpha motif domain containing 14		n
SCIN	scinderin	j
SDCBP	syndecan binding protein		n
SETD3	SET domain containing 3, actin histidine methyltransferase	j
SH2B2	SH2B adaptor protein 2	j
SH3BP1	SH3 domain binding protein 1	j
SH3D21	SH3 domain containing 21	j
SHC1	SHC adaptor protein 1	j
SHROOM2	shroom family member 2	j
SHTN1	shootin 1	j
SIPA1L1	signal induced proliferation associated 1 like 1	j
SMTN	smoothelin	j
SORBS1	sorbin and SH3 domain containing 1	j
SPECC1L	sperm antigen with calponin homology and coiled-coil domains 1 like	j
SPTA1	spectrin alpha, erythrocytic 1	j
SPTAN1	spectrin alpha, non-erythrocytic 1	j
SPTB	spectrin beta, erythrocytic	j
SPTBN1	spectrin beta, non-erythrocytic 1	j
SPTBN2	spectrin beta, non-erythrocytic 2	j
SPTBN4	spectrin beta, non-erythrocytic 4	j
SPTBN5	spectrin beta, non-erythrocytic 5	j
SRC	SRC proto-oncogene, non-receptor tyrosine kinase	j
SRF	serum response factor		n
SSH1	slingshot protein phosphatase 1	j
SSH3	slingshot protein phosphatase 3	j
STARD13	StAR related lipid transfer domain containing 13	j
STARD8	StAR related lipid transfer domain containing 8	j
SVIL	supervillin	j
SWAP70	switching B cell complex subunit SWAP70	j
SYDE1	synapse defective Rho GTPase homolog 1	j
SYNPO2L	synaptopodin 2 like	j
TAGLN2	transgelin 2	j
TAGLN3	transgelin 3	j
TAOK2	TAO kinase 2		n
TCAP	titin-cap	j
TESK1	testis associated actin remodelling kinase 1	j
TESK2	testis associated actin remodelling kinase 2	j
TF	transferrin		n
THSD7A	thrombospondin type 1 domain containing 7A		n
TJP1	tight junction protein 1		n
TLE6	TLE family member 6, subcortical maternal complex member	j
TLN1	talin 1	j
TMOD1	tropomodulin 1	j
TMOD2	tropomodulin 2	j
TMOD3	tropomodulin 3	j
TMSB10	thymosin beta 10	j
TMSB15A	thymosin beta 15A	j
TMSB15B	thymosin beta 15B	j
TMSB4X	thymosin beta 4 X-linked	j
TMSB4Y	thymosin beta 4 Y-linked	j
TNF	tumor necrosis factor	j
TNFAIP1	TNF alpha induced protein 1		n
TNIK	TRAF2 and NCK interacting kinase		n
TNNT1	troponin T1, slow skeletal type	j
TNNT2	troponin T2, cardiac type	j
TNNT3	troponin T3, fast skeletal type	j
TNXB	tenascin XB	j
TPM1	tropomyosin 1	j
TPM2	tropomyosin 2	j
TPM3	tropomyosin 3	j
TPM4	tropomyosin 4	j
TRIM27	tripartite motif containing 27		n
TRIM32	tripartite motif containing 32		n
TRIOBP	TRIO and F-actin binding protein	j
TRIP10	thyroid hormone receptor interactor 10	j
TRPV4	transient receptor potential cation channel subfamily V member 4	j
TTC17	tetratricopeptide repeat domain 17	j
TTN	titin	j
TWF1	twinfilin actin binding protein 1	j
TWF2	twinfilin actin binding protein 2	j
TYROBP	transmembrane immune signaling adaptor TYROBP	j
USH1C	USH1 protein network component harmonin	j
VASP	vasodilator stimulated phosphoprotein	j
VIL1	villin 1	j
VILL	villin like	j
VPS4A	vacuolar protein sorting 4 homolog A	j
WAS	WASP actin nucleation promoting factor	j
WASF1	WASP family member 1	j
WASF2	WASP family member 2	j
WASF3	WASP family member 3	j
WASHC3	WASH complex subunit 3	j
WASHC5	WASH complex subunit 5	j
WASL	WASP like actin nucleation promoting factor	j
WDR1	WD repeat domain 1	j
WIPF1	WAS/WASL interacting protein family member 1	j
ZEB2	zinc finger E-box binding homeobox 2		n
ZYX	zyxin	j
